# Supplementary material for: 5-Fluorouracil response in a large panel of colorectal cancer cell lines is associated with mismatch repair deficiency
Source: Br J Cancer. 2010 Jul 6;103(3):340–6. doi: 10.1038/sj.bjc.6605780 (PMC2920028; doi:10.1038/sj.bjc.6605780)
Supplement: Supplementary Table 1 [file 6605780x1.xls]

## Sheet: Sheet1
Cell Line	Media	Passage by	Lag time (days)	Doubling time (hours)	RER status	Reference (RER status)	Source
C10	ISCOVES	Ca2+ Dep.	1	89	- ve	Homfray et al, 1998	Cancer Immunogenetics Laboratory (W. Bodmer)
C106	ISCOVES	Ca2+ Dep.	2	37	- ve	Homfray et al, 1998	Cancer Immunogenetics Laboratory (W. Bodmer)
C125PM	ISCOVES	Ca2+ Dep.	1	39	- ve	Gassenback et al 2006	Cancer Immunogenetics Laboratory (W. Bodmer)
C2BBe1	EMDM	Trypsin	5	86	- ve	COSMIC database	ATCC
C32	ISCOVES	Trypsin	3	75	- ve	Homfray et al, 1998	Cancer Immunogenetics Laboratory (W. Bodmer)
C80	ISCOVES	Ca2+ Dep.	1	45	- ve	Homfray et al, 1998	Cancer Immunogenetics Laboratory (W. Bodmer)
C84	ISCOVES	Ca2+ Dep.	2	34	- ve	Homfray et al, 1998	Cancer Immunogenetics Laboratory (W. Bodmer)
C99	ISCOVES	Ca2+ Dep.	1	61	- ve	Homfray et al, 1998	Cancer Immunogenetics Laboratory (W. Bodmer)
CACO2	EMDM	Trypsin	1	37	- ve	Efstathiou et al 1999	ATCC
CAR1	ISCOVES	Trypsin	2	42	- ve	COSMIC database	Japan Health Foundation, Tokyo, Japan
CC20	EMDM	Trypsin	1	20	- ve	Efstathiou et al 1999	A.R. Kinsella
CCK81	EMDM	Trypsin	2	45	+ ve	Dikomitou, personal communication	Japan Health Foundation, Tokyo, Japan
CoCM1	ISCOVES	Trypsin	3	67	- ve	COSMIC database	Japan Health Foundation, Tokyo, Japan
COLO201	EMDM	SEMI-SUSPENSION	3	48	- ve	Efstathiou et al 1999	ATCC
COLO206	EMDM	SUSPENSION	2	29	- ve	Efstathiou et al 1999	Bridget Hill, ICRF, London
COLO320DM	ISCOVES	SEMI-SUSPENSION	1	32	- ve	Efstathiou et al 1999	ATCC
COLO678	EMDM	Trypsin	3	62	- ve	Gassenback et al 2006	DSMZ
COLO741	RPMI 1640	Trypsin	1	21	- ve	Gassenback et al 2006	ECACC
CW2	RPMI 1640	Trypsin	3	57	+ ve	COSMIC database	Riken Cell Bank, Japan
CX1	EMDM	Trypsin	2	34	- ve	Gassenback et al 2006	DSMZ
DLD1	EMDM	Trypsin	1	19	+ ve	Homfray et al, 1998	ATCC
GP2d	EMDM	Trypsin	3	55	+ ve	Efstathiou et al 1999	ECACC
GP5d	EMDM	Trypsin	4	78	+ ve	Efstathiou et al 1999	ECACC
HCA46	ISCOVES	Trypsin	3	44	- ve	Homfray et al, 1998	S.Kirkland, Royal Postgrad School, London
HCA7	EMDM	Trypsin	1	40	+ ve	Homfray et al, 1998	S.Kirkland, Royal Postgrad School, London
HCC2998	RPMI 1640	Trypsin	3	81	- ve	COSMIC database	ATCC
HCT116	EMDM	Trypsin	1	16	+ ve	Homfray et al, 1998	ATCC
HCT15	EMDM	Trypsin	1	24	+ ve	Efstathiou et al 1999	ATCC
HDC111	ISCOVES	Trypsin	2	91	- ve	Dikomitou, personal communication	M.Schwab, DKFZ, Germany
HDC135	ISCOVES	Trypsin	4	53	+ ve	Dikomitou, personal communication	M.Schwab, DKFZ, Germany
HDC142	ISCOVES	Trypsin	4	62	+ ve	Dikomitou, personal communication	M.Schwab, DKFZ, Germany
HDC54	ISCOVES	Trypsin	3	99	- ve	Dikomitou, personal communication	M.Schwab, DKFZ, Germany
HDC57	ISCOVES	Trypsin	3	78	- ve	Dikomitou, personal communication	M.Schwab, DKFZ, Germany
HDC73	ISCOVES	Trypsin	4	84	- ve	Dikomitou, personal communication	M.Schwab, DKFZ, Germany
HDC8	ISCOVES	Trypsin	2	98	- ve	Dikomitou, personal communication	M.Schwab, DKFZ, Germany
HDC82	ISCOVES	Trypsin	4	69	- ve	Dikomitou, personal communication	M.Schwab, DKFZ, Germany
HDC9	ISCOVES	Trypsin	4	79	+ ve	Dikomitou, personal communication	M.Schwab, DKFZ, Germany
HRA19	ISCOVES	Trypsin	2	31	- ve	Homfray et al, 1998	S.Kirkland, Royal Postgrad School, London
HT29	EMDM	Trypsin	1	18	- ve	Efstathiou et al 1999	ATCC
HT55	EMDM	Trypsin	3	47	- ve	Gassenback et al 2006	ECACC
LIM1863	EMDM	SEMI-SUSPENSION	3	61	- ve	Efstathiou et al 1999	R.Whitehead, Australia
LOVO	EMDM	Trypsin	1	27	+ ve	Homfray et al, 1998	ATCC
LS1034	EMDM	Trypsin	3	46	- ve	Homfray et al, 1998	L.Suardet, ISCRE, Switzerland
LS123	EMDM	Trypsin	5	32	- ve	Gassenback et al 2006	ATCC
LS174T	EMDM	Trypsin	1	20	+ ve	Homfray et al, 1998	B.H.Tom, NW Uni Med Centre, Chicago
LS180	EMDM	Trypsin	1	20	+ ve	Gassenback et al 2006	B.H.Tom, NW Uni Med Centre, Chicago
LS411	RPMI 1640	Trypsin	1	30	+ ve	Homfray et al, 1998	L.Suardet, ISCRE, Switzerland
LS513	RPMI 1640	Trypsin	2	27	- ve	COSMIC database	ATCC
NCIH508	RPMI 1640	Trypsin	1	64	- ve	COSMIC database	ATCC
NCIH548	RPMI 1640	SUSPENSION	2	32	- ve	Dikomitou, personal communication	ATCC
NCIH716	RPMI 1640	SUSPENSION	3	37	- ve	Gassenback et al 2006	ATCC
NCIH747	RPMI 1640	Trypsin	2	55	- ve	Gassenback et al 2006	ATCC
OXCO1	ISCOVES	EDTA only	1	24	- ve	Dikomitou, personal communication	Cerundolo, WIMM, Oxford
OXCO2	EMDM	EDTA only	6	86	+ ve	Dikomitou, personal communication	Cerundolo, WIMM, Oxford
OXCO3	ISCOVES	EDTA only	3	76	- ve	Dikomitou, personal communication	Cerundolo, WIMM, Oxford
PC/JW	EMDM	SEMI-SUSPENSION	1	28	- ve	Efstathiou et al 1999	C.Paraskeva, Directors Lab, ICRF, London
RCM1	EMDM	Trypsin	1	26	- ve	COSMIC database	Japan Health Foundation, Tokyo, Japan
RKO	RPMI 1640	Trypsin	1	24	+ ve	Gassenback et al 2006	ATCC
SKCO1	EMDM	Trypsin	1	51	- ve	Homfray et al, 1998	ATCC
SNUC1	RPMI 1640	SUSPENSION	5	84	- ve	COSMIC database	ATCC
SNUC2B	RPMI 1640	Trypsin	2	52	+ ve	Gassenback et al 2006	ATCC
SW1116	RPMI 1640	Trypsin	3	52	- ve	Efstathiou et al 1999	ATCC
SW1222	EMDM	Trypsin	1	44	- ve	Homfray et al, 1998	M.Herlyn, Wistar Institute
SW1417	EMDM	Trypsin	1	46	- ve	Homfray et al, 1998	ATCC
SW403	EMDM	Trypsin	3	38	- ve	Homfray et al, 1998	ATCC
SW48	EMDM	Trypsin	1	28	+ ve	Homfray et al, 1998	ATCC
SW480	EMDM	Trypsin	1	45	- ve	Efstathiou et al 1999	ATCC
SW620	EMDM	Trypsin	1	26	- ve	Homfray et al, 1998	ATCC
SW837	EMDM	Trypsin	3	54	- ve	Homfray et al, 1998	ATCC
SW948	EMDM	Trypsin	2	54	- ve	Efstathiou et al 1999	ATCC
T84	EMDM	Trypsin	2	54	- ve	Efstathiou et al 1999	ATCC
VACO10MS	ISCOVES	Trypsin	1	43	- ve	Homfray et al, 1998	J.McBain, VA Res.Ser. Madison, Wisconsin
VACO400	ISCOVES	EDTA only	2	53	- ve	Dikomitou, personal communication	Ireland Cancer Center, LWKU, Cleaveland, Ohio
VACO429	ISCOVES	EDTA only	1	68	- ve	Dikomitou, personal communication	Ireland Cancer Center, LWKU, Cleaveland, Ohio
VACO4A	ISCOVES	Trypsin	1	26	- ve	Efstathiou et al 1999	J.McBain, VA Res.Ser. Madison, Wisconsin
VACO4S	ISCOVES	Trypsin	3	38	- ve	Homfray et al, 1998	J.McBain, VA Res.Ser. Madison, Wisconsin
VACO5	ISCOVES	Trypsin	1	31	+ ve	Efstathiou et al 1999	J.McBain, VA Res.Ser. Madison, Wisconsin
SI Table 1
